# Supplementary material for: Element-to-mineral-properties conversion (EMPC) via MARSpline for 3D geometallurgical modeling of the Koashva Apatite-Nepheline Deposit, Kola Peninsula, Russia
Source: Sci Rep. 2026 May 13;16:21919. doi: 10.1038/s41598-026-52558-9 (PMC13365594; doi:10.1038/s41598-026-52558-9)
Supplement: Supplementary file 1 — Supplementary Material 1 [file 41598_2026_52558_MOESM1_ESM.txt]

SUPPLEMENTARY MATERIALS. 
Kalashnikov A.O., Ganyushkina A.S, Nagovitsyn G.O., Konopleva N.G. (2026). Element-to-Mineral-Properties Conversion (EMPC) via MARSpline for 3D Geometallurgical Modeling of the Koashva Apatite-Nepheline Deposit, Kola Peninsula, Russia. Scientific Reports
a.kalashnikov@ksc.ru


MINERAL COMPOSITION

PREDICTOR SET 1

Pyroxenes = -1,27126573735501e+000 - 1,72003351536202e+000*max(0; P2O5-1,04300000000000e+001) + 2,79722008529065e+000*max(0; 1,04300000000000e+001-P2O5) - 2,64464711859860e-001*max(0; 1,04300000000000e+001-P2O5)*max(0; Al2O3tot-1,34200000000000e+001) - 2,34832223665418e-001*max(0; 1,04300000000000e+001-P2O5)*max(0; 1,34200000000000e+001-Al2O3tot) - 1,10067635247557e-001*max(0; 1,04300000000000e+001-P2O5)*max(0; TiO2-3,03000000000000e+000) - 2,27819112146525e-001*max(0; 1,04300000000000e+001-P2O5)*max(0; 3,03000000000000e+000-TiO2) + 8,70681810867450e-001*max(0; 2,03600000000000e+001-Al2O3tot) + 6,45767768964409e-001*max(0; 2,03600000000000e+001-Al2O3tot)*max(0; TiO2-1,23500000000000e+001) + 1,13649014184489e-001*max(0; 2,03600000000000e+001-Al2O3tot)*max(0; 1,23500000000000e+001-TiO2) + 2,08652843326120e-001*max(0; 1,04300000000000e+001-P2O5)*max(0; Al2O3a.s.-1,46100000000000e+001) + 6,98630272646615e-002*max(0; 1,04300000000000e+001-P2O5)*max(0; 1,46100000000000e+001-Al2O3a.s.) + 1,25068302784281e+000*max(0; 8,00000000000000e+000-TiO2) - 1,38473934641800e+000*max(0; Al2O3a.s.-1,91000000000000e+001) - 8,75966688230353e+000*max(0; TiO2-1,21600000000000e+001) + 1,95297501358476e-001*max(0; Al2O3a.s.-6,20000000000000e+000)*max(0; TiO2-8,00000000000000e+000) - 4,54563982430950e-001*max(0; 6,20000000000000e+000-Al2O3a.s.)*max(0; TiO2-8,00000000000000e+000) 

Titanite = 1,08693157203840e+001 + 6,39531890119561e-001*max(0; TiO2-6,35000000000000e+000) - 1,84495156612669e+000*max(0; 6,35000000000000e+000-TiO2) + 3,80406264662916e-001*max(0; Al2O3tot-6,11000000000000e+000)*max(0; TiO2-6,35000000000000e+000) - 6,70894183633689e-001*max(0; 6,11000000000000e+000-Al2O3tot)*max(0; TiO2-6,35000000000000e+000) + 2,63060190143549e+000*max(0; TiO2-1,21600000000000e+001) - 7,27481632210957e-001*max(0; Al2O3a.s.-6,20000000000000e+000)*max(0; TiO2-1,21600000000000e+001) - 3,42143616940379e-001*max(0; Al2O3a.s.-9,04000000000000e+000)*max(0; TiO2-6,35000000000000e+000) + 1,27746627616288e+000*max(0; 6,02000000000000e+000-P2O5)*max(0; TiO2-1,21600000000000e+001) + 2,47016967382574e+000*max(0; Al2O3tot-1,42000000000000e+001)*max(0; TiO2-6,35000000000000e+000) - 2,01914537922846e+000*max(0; Al2O3a.s.-1,28600000000000e+001)*max(0; TiO2-6,35000000000000e+000) + 2,15046912168570e-001*max(0; P2O5-2,55000000000000e+000)*max(0; TiO2-6,35000000000000e+000) + 8,51715455432097e-002*max(0; Al2O3a.s.-5,85000000000000e+000) 

Magnetite = -1,62885597068035e-001 - 1,34043056096256e+000*max(0; TiO2-1,21600000000000e+001) + 5,18416135563780e-001*max(0; 1,21600000000000e+001-TiO2) - 1,18974960125981e+000*max(0; Al2O3tot-6,87000000000000e+000) + 1,34754408113450e+001*max(0; 6,87000000000000e+000-Al2O3tot) - 4,19312828206936e-001*max(0; P2O5-2,10000000000000e-001)*max(0; 6,87000000000000e+000-Al2O3tot) + 2,26062828298038e-001*max(0; Al2O3tot-6,87000000000000e+000)*max(0; 6,16000000000000e+000-TiO2) + 1,76056327224317e+000*max(0; P2O5-3,14900000000000e+001) + 4,93415079749540e-001*max(0; 3,14900000000000e+001-P2O5) - 2,46277263390355e-002*max(0; 3,14900000000000e+001-P2O5)*max(0; TiO2-6,16000000000000e+000) - 1,38337509021900e-001*max(0; 3,14900000000000e+001-P2O5)*max(0; 6,16000000000000e+000-TiO2) + 3,13922861782567e-001*max(0; Al2O3a.s.-6,20000000000000e+000)*max(0; TiO2-1,21600000000000e+001) - 5,25948174659305e-001*max(0; 6,20000000000000e+000-Al2O3a.s.)*max(0; TiO2-1,21600000000000e+001) - 7,94760195639989e+000*max(0; 6,87000000000000e+000-Al2O3tot)*max(0; Al2O3a.s.-5,15000000000000e+000) + 6,73700418665412e-003*max(0; 3,14900000000000e+001-P2O5)*max(0; Al2O3a.s.-1,25200000000000e+001) + 6,34652111684500e-002*max(0; 3,14900000000000e+001-P2O5)*max(0; 1,25200000000000e+001-Al2O3a.s.) - 6,56388473486756e-001*max(0; 1,42200000000000e+001-Al2O3a.s.) 

Feldspar = 1,46654344716670e+000 - 3,67177560970479e-001*max(0; P2O5-6,99000000000000e+000) - 5,12419118720009e-001*max(0; 6,99000000000000e+000-P2O5)*max(0; TiO2-2,55000000000000e+000) + 6,25541008765672e-001*max(0; 6,99000000000000e+000-P2O5)*max(0; 2,55000000000000e+000-TiO2) - 1,13184540624352e+000*max(0; 6,99000000000000e+000-P2O5)*max(0; Al2O3a.s.-1,72600000000000e+001) + 3,16003924695185e-001*max(0; 6,99000000000000e+000-P2O5)*max(0; Al2O3tot-1,42000000000000e+001) + 6,06422355386662e+000*max(0; 8,65000000000000e+000-TiO2) - 3,25681039810991e-001*max(0; Al2O3a.s.-1,75000000000000e+000)*max(0; 8,65000000000000e+000-TiO2) - 2,67515548363157e-001*max(0; 2,03600000000000e+001-Al2O3tot)*max(0; 8,65000000000000e+000-TiO2) + 7,90853132473874e-001*max(0; 6,99000000000000e+000-P2O5)*max(0; Al2O3a.s.-1,82500000000000e+001) + 5,98205211041949e-001*max(0; 6,99000000000000e+000-P2O5)*max(0; TiO2-3,72000000000000e+000) + 1,24435558585453e+000*max(0; Al2O3a.s.-1,86300000000000e+001)

Ilmenite = 5,89515220470560e-001 - 7,08275135507125e-002*max(0; TiO2-5,55000000000000e+000) - 1,87701496644073e-001*max(0; 5,55000000000000e+000-TiO2) + 7,42884689448155e-002*max(0; Al2O3tot-1,98200000000000e+001) + 1,12038583270292e-002*max(0; 1,29000000000000e+001-P2O5)*max(0; TiO2-5,55000000000000e+000) - 1,90558019864003e-002*max(0; Al2O3a.s.-6,28000000000000e+000)*max(0; TiO2-5,55000000000000e+000) - 1,36419490311182e-002*max(0; 6,28000000000000e+000-Al2O3a.s.)*max(0; TiO2-5,55000000000000e+000) + 4,01655514057361e-003*max(0; P2O5-7,50000000000000e-001)*max(0; 5,55000000000000e+000-TiO2) - 9,97011349567788e-004*max(0; P2O5-1,16800000000000e+001)*max(0; 1,98200000000000e+001-Al2O3tot) - 3,18992242178352e-001*max(0; Al2O3tot-1,60900000000000e+001)*max(0; TiO2-5,55000000000000e+000) + 3,63847607409338e-001*max(0; Al2O3a.s.-1,76700000000000e+001)*max(0; TiO2-5,55000000000000e+000) + 1,30844055484287e-001*max(0; Al2O3tot-1,42000000000000e+001)*max(0; TiO2-5,55000000000000e+000) 

Mica = 8,96722926583518e-001 - 1,54551863452361e-001*max(0; TiO2-4,95000000000000e+000) - 1,10354465361861e-001*max(0; 4,95000000000000e+000-TiO2) - 1,70612736466669e-001*max(0; Al2O3a.s.-1,71900000000000e+001) + 1,18090579400229e-001*max(0; 1,71900000000000e+001-Al2O3a.s.) - 1,88948522985544e-002*max(0; 1,71900000000000e+001-Al2O3a.s.)*max(0; 7,83000000000000e+000-TiO2) + 2,02418364499001e-002*max(0; 1,24600000000000e+001-P2O5)*max(0; 4,95000000000000e+000-TiO2) - 4,49530866738490e-001*max(0; P2O5-1,29000000000000e+001)*max(0; TiO2-4,95000000000000e+000) + 2,85015020014232e-001*max(0; P2O5-1,05900000000000e+001)*max(0; TiO2-4,95000000000000e+000) 

Amphiboles = 7,27753437878872e-001 - 1,63438243440260e-001*max(0; TiO2-3,09000000000000e+000) - 2,20645599925354e-001*max(0; 3,09000000000000e+000-TiO2) + 1,54636758450399e-001*max(0; TiO2-4,52000000000000e+000) - 6,68183548992305e-002*max(0; Al2O3a.s.-1,25200000000000e+001) - 2,65773948553113e-002*max(0; 2,37600000000000e+001-Al2O3tot) + 3,72849742780497e-002*max(0; Al2O3a.s.-1,49000000000000e+001)*max(0; 3,09000000000000e+000-TiO2) + 5,67060497633456e-003*max(0; 9,09000000000000e+000-Al2O3tot)*max(0; 1,25200000000000e+001-Al2O3a.s.) - 1,31093945946696e-003*max(0; P2O5-1,25200000000000e+001)*max(0; 2,37600000000000e+001-Al2O3tot) + 1,34485705911973e-002*max(0; P2O5-1,24600000000000e+001)*max(0; 3,09000000000000e+000-TiO2) 

Lamprophyllite = 6,21938858696358e-003 - 6,62722183914949e-002*max(0; Al2O3tot-2,37600000000000e+001) + 2,59564930784045e-002*max(0; 5,97000000000000e+000-P2O5)*max(0; Al2O3a.s.-1,92000000000000e+001) + 9,15785327752901e-003*max(0; 1,09000000000000e+001-TiO2) - 7,79980227886615e-004*max(0; P2O5-5,97000000000000e+000)*max(0; Al2O3tot-6,11000000000000e+000) - 6,75484711095972e-003*max(0; Al2O3a.s.-1,94400000000000e+001)*max(0; 1,09000000000000e+001-TiO2) + 2,30398218501528e-002*max(0; Al2O3tot-1,51200000000000e+001)*max(0; 1,65000000000000e+000-TiO2) 

Liebenerite = -3,66376937376486e+000 + 1,63693481744142e+000*max(0; Al2O3a.s.-5,85000000000000e+000) + 6,03006723162565e-001*max(0; 5,85000000000000e+000-Al2O3a.s.) - 1,42566086885356e+000*max(0; Al2O3tot-2,04000000000000e+000) - 1,85675221142941e-001*max(0; Al2O3tot-2,04000000000000e+000)*max(0; Al2O3a.s.-1,36800000000000e+001) + 2,59002118994835e-001*max(0; Al2O3tot-2,04000000000000e+000)*max(0; 1,36800000000000e+001-Al2O3a.s.) - 6,66506806841629e+000*max(0; Al2O3tot-7,18000000000000e+000)*max(0; 5,85000000000000e+000-Al2O3a.s.) + 5,04004865312211e+000*max(0; Al2O3tot-6,13000000000000e+000)*max(0; 5,85000000000000e+000-Al2O3a.s.) + 2,19906153138195e+000*max(0; Al2O3tot-1,13900000000000e+001) + 1,45424933564734e-001*max(0; Al2O3tot-1,13900000000000e+001)*max(0; Al2O3a.s.-1,54400000000000e+001) + 3,73378712070698e-002*max(0; P2O5-3,34000000000000e+000)*max(0; Al2O3tot-2,04000000000000e+000) - 1,11337539178512e-001*max(0; 3,34000000000000e+000-P2O5)*max(0; Al2O3tot-2,04000000000000e+000) + 1,34798714340083e-002*max(0; P2O5-5,11000000000000e+000)*max(0; Al2O3a.s.-5,85000000000000e+000) + 1,25195945855190e-001*max(0; 5,11000000000000e+000-P2O5)*max(0; Al2O3a.s.-5,85000000000000e+000) - 4,61568196359503e-002*max(0; P2O5-6,68000000000000e+000)*max(0; Al2O3tot-2,04000000000000e+000) 

Nepheline = 2,91604312989537e+001 + 2,68825355657449e+000*max(0; Al2O3a.s.-8,79000000000000e+000) - 2,05302917864569e+000*max(0; 8,79000000000000e+000-Al2O3a.s.) - 8,93208414558064e-001*max(0; P2O5-1,99800000000000e+001) + 1,47089620633995e-001*max(0; 1,99800000000000e+001-P2O5) - 1,71610749783924e-001*max(0; TiO2-3,32000000000000e+000) + 1,76129192530652e+000*max(0; 3,32000000000000e+000-TiO2) - 2,41621598005085e-001*max(0; Al2O3tot-6,11000000000000e+000)*max(0; 8,79000000000000e+000-Al2O3a.s.) - 7,80349983239225e-002*max(0; P2O5-9,33000000000000e+000)*max(0; Al2O3a.s.-8,79000000000000e+000) - 9,33449247436738e-002*max(0; 1,58000000000000e+001-P2O5)*max(0; 3,32000000000000e+000-TiO2) 

PREDICTOR SET 2

Pyroxenes = 1,09618010558271e+001 + 1,39848829405038e+000*max(0; P2O5-1,03800000000000e+001) + 3,84813646564790e+000*max(0; 1,03800000000000e+001-P2O5) - 3,52133302040007e-001*max(0; 1,03800000000000e+001-P2O5)*max(0; Al2O3tot-1,26100000000000e+001) - 3,56538496589689e-001*max(0; 1,03800000000000e+001-P2O5)*max(0; 1,26100000000000e+001-Al2O3tot) + 2,85761713147962e-001*max(0; 1,03800000000000e+001-P2O5)*max(0; Al2O3a.s.-1,45900000000000e+001) - 1,02014952385344e-001*max(0; 1,03800000000000e+001-P2O5)*max(0; 1,45900000000000e+001-Al2O3a.s.) - 1,12776028073978e+000*max(0; Al2O3a.s.-8,50000000000000e+000) - 7,49467567712391e-001*max(0; 8,50000000000000e+000-Al2O3a.s.) - 1,94718659366417e-001*max(0; Al2O3tot-4,12000000000000e+000)*max(0; 8,50000000000000e+000-Al2O3a.s.) - 1,84083002234730e+000*max(0; P2O5-1,39400000000000e+001) - 1,61423844553613e-001*max(0; P2O5-1,03800000000000e+001)*max(0; Al2O3a.s.-5,85000000000000e+000) + 1,45098665282661e-001*max(0; P2O5-4,80000000000000e+000)*max(0; Al2O3a.s.-8,50000000000000e+000) - 1,89239020493690e-001*max(0; P2O5-1,03800000000000e+001)*max(0; Al2O3a.s.-1,20700000000000e+001) + 1,36867668800357e-001*max(0; 1,03800000000000e+001-P2O5)*max(0; Al2O3tot-2,42000000000000e+001) 

Titanite = 1,13358455645906e+001 - 5,33447700666178e+000*max(0; P2O5-6,02000000000000e+000) - 8,60699440950389e-001*max(0; 6,02000000000000e+000-P2O5) - 1,51564097534860e+000*max(0; Al2O3tot-1,63800000000000e+001) + 2,40022890615720e+000*max(0; 1,63800000000000e+001-Al2O3tot) - 5,97119354733660e-001*max(0; 6,02000000000000e+000-P2O5)*max(0; 1,67800000000000e+001-Al2O3tot) + 2,50959690156347e+000*max(0; P2O5-1,30900000000000e+001) + 2,37138995546629e-001*max(0; P2O5-6,02000000000000e+000)*max(0; Al2O3a.s.-7,30000000000000e-001) + 7,60201386689913e-001*max(0; Al2O3a.s.-1,07000000000000e+001) + 1,73901626767050e+000*max(0; 1,07000000000000e+001-Al2O3a.s.) + 2,32038439321182e-001*max(0; P2O5-1,84800000000000e+001)*max(0; 1,07000000000000e+001-Al2O3a.s.) - 1,66569279151135e-001*max(0; P2O5-2,18000000000000e+000)*max(0; Al2O3a.s.-1,07000000000000e+001) + 1,07105333086680e-001*max(0; P2O5-6,02000000000000e+000)*max(0; Al2O3tot-4,33000000000000e+000) - 1,26024641316173e-001*max(0; P2O5-1,30900000000000e+001)*max(0; Al2O3a.s.-4,05000000000000e+000) 

Magnetite = -2,79992323266567e-001 + 3,96677177898366e+000*max(0; 9,56000000000000e+000-Al2O3tot) - 9,32505790171488e-002*max(0; P2O5-1,80000000000000e-001)*max(0; 9,56000000000000e+000-Al2O3tot) - 1,49229749048500e+000*max(0; P2O5-1,46000000000000e+001) + 7,42977348751933e-001*max(0; 1,46000000000000e+001-P2O5) - 5,01504713412091e-001*max(0; 9,56000000000000e+000-Al2O3tot)*max(0; Al2O3a.s.-3,45000000000000e+000) + 1,08043523646409e+000*max(0; Al2O3tot-2,04500000000000e+001) - 6,90764839154182e-002*max(0; P2O5-1,46000000000000e+001)*max(0; 6,40000000000000e+000-Al2O3a.s.) + 4,66027757213226e-001*max(0; P2O5-2,44600000000000e+001) + 9,43517741991479e-001*max(0; P2O5-6,89000000000000e+000) - 7,68913616607494e-002*max(0; 1,46000000000000e+001-P2O5)*max(0; Al2O3tot-1,13800000000000e+001) - 7,93201122410019e-002*max(0; P2O5-6,89000000000000e+000)*max(0; Al2O3a.s.-1,00000000000000e+001) 

Feldspar = -7,82671951941144e-001 - 9,34272431947497e+000*max(0; 4,20000000000000e+000-P2O5) - 5,63916547006507e-001*max(0; 4,20000000000000e+000-P2O5)*max(0; Al2O3a.s.-1,65900000000000e+001) + 6,45105800523297e-001*max(0; 4,20000000000000e+000-P2O5)*max(0; 1,65900000000000e+001-Al2O3a.s.) + 6,00851188298175e-001*max(0; 4,20000000000000e+000-P2O5)*max(0; Al2O3tot-2,04000000000000e+000) - 1,87120710176286e+000*max(0; Al2O3a.s.-7,13000000000000e+000) + 8,20639010657653e-001*max(0; 7,13000000000000e+000-Al2O3a.s.) + 1,38885261916398e+000*max(0; Al2O3tot-2,04000000000000e+000) - 1,88221065218942e-001*max(0; Al2O3tot-2,04000000000000e+000)*max(0; Al2O3a.s.-1,47100000000000e+001) - 1,20399780388601e-001*max(0; Al2O3tot-2,04000000000000e+000)*max(0; 1,47100000000000e+001-Al2O3a.s.) + 8,87585556016975e-001*max(0; Al2O3tot-6,81000000000000e+000)*max(0; 7,13000000000000e+000-Al2O3a.s.) + 4,22017557315765e-001*max(0; Al2O3tot-1,63800000000000e+001)*max(0; Al2O3a.s.-7,13000000000000e+000) - 2,36367827917642e+000*max(0; Al2O3tot-1,94200000000000e+001) - 1,92372139590599e+000*max(0; Al2O3tot-2,20300000000000e+001) 

Ilmenite = 3,58124546435698e-001 - 1,07729167496083e-002*max(0; P2O5-4,20000000000000e+000) - 7,25594985871358e-003*max(0; P2O5-4,20000000000000e+000)*max(0; Al2O3tot-1,42600000000000e+001) + 1,57112207623635e-003*max(0; P2O5-4,20000000000000e+000)*max(0; 1,42600000000000e+001-Al2O3tot) - 2,87737400281138e-002*max(0; P2O5-1,63000000000000e+001) - 4,80433814226864e-001*max(0; Al2O3a.s.-2,20300000000000e+001) + 3,22632312070329e-002*max(0; 4,20000000000000e+000-P2O5)*max(0; Al2O3a.s.-1,88300000000000e+001) + 4,73602871398157e-001*max(0; Al2O3a.s.-2,31200000000000e+001) - 2,17823451746169e-002*max(0; 4,20000000000000e+000-P2O5)*max(0; Al2O3tot-1,79300000000000e+001) + 2,03772757077017e-001*max(0; Al2O3tot-2,18500000000000e+001) - 1,91442288425392e-001*max(0; Al2O3tot-2,34000000000000e+001) 

Mica = 2,63332569665191e-001 - 1,03093162384852e-001*max(0; P2O5-1,79200000000000e+001) - 1,72329754355975e-001*max(0; 1,79200000000000e+001-P2O5) + 2,79138111967751e-002*max(0; 1,79200000000000e+001-P2O5)*max(0; Al2O3tot-1,26100000000000e+001) - 3,65611431708840e-002*max(0; 1,79200000000000e+001-P2O5)*max(0; 1,26100000000000e+001-Al2O3tot) - 9,60663730742732e-003*max(0; 1,79200000000000e+001-P2O5)*max(0; Al2O3a.s.-1,99000000000000e+001) + 2,37801159452026e-002*max(0; 1,79200000000000e+001-P2O5)*max(0; 1,99000000000000e+001-Al2O3a.s.) + 1,17566844621796e-001*max(0; 1,72300000000000e+001-Al2O3tot) - 8,14943016953874e-002*max(0; Al2O3tot-1,47800000000000e+001)*max(0; 1,69500000000000e+001-Al2O3a.s.) - 2,05950010119909e-002*max(0; 1,79200000000000e+001-P2O5)*max(0; Al2O3tot-1,81300000000000e+001) 

Amphiboles = 1,06523490483447e-001 + 2,47888071708001e-001*max(0; 4,50000000000000e+000-P2O5) - 8,40832866091630e-002*max(0; 4,50000000000000e+000-P2O5)*max(0; Al2O3a.s.-1,13900000000000e+001) - 9,70153297956884e-002*max(0; 4,50000000000000e+000-P2O5)*max(0; 1,13900000000000e+001-Al2O3a.s.) + 5,02247527256496e-002*max(0; 4,50000000000000e+000-P2O5)*max(0; Al2O3tot-1,55800000000000e+001) + 6,14634091555772e-002*max(0; 4,50000000000000e+000-P2O5)*max(0; 1,55800000000000e+001-Al2O3tot) + 6,94087417003818e-002*max(0; 4,50000000000000e+000-P2O5)*max(0; Al2O3a.s.-1,52000000000000e+001) - 5,66920132646473e-002*max(0; 4,50000000000000e+000-P2O5)*max(0; Al2O3tot-1,96700000000000e+001) 

Lamprophyllite = 6,23290940553514e-002 - 3,12803977152316e-003*max(0; 1,94200000000000e+001-Al2O3tot) - 4,63212316663662e-002*max(0; P2O5-1,54000000000000e+000)*max(0; Al2O3tot-1,94200000000000e+001) + 6,67290824410597e-002*max(0; P2O5-3,69000000000000e+000)*max(0; Al2O3tot-1,94200000000000e+001) + 1,04017207039906e-001*max(0; Al2O3a.s.-1,86400000000000e+001) - 6,36984470368719e-001*max(0; Al2O3a.s.-2,25000000000000e+001) + 1,06562820594662e-002*max(0; Al2O3tot-1,94200000000000e+001)*max(0; 1,88300000000000e+001-Al2O3a.s.) - 5,59565609283588e-002*max(0; 2,14000000000000e+000-P2O5)*max(0; Al2O3a.s.-1,86400000000000e+001) + 6,15983348734734e-002*max(0; Al2O3tot-2,41400000000000e+001)*max(0; Al2O3a.s.-1,86400000000000e+001) + 1,78006328248662e-001*max(0; Al2O3a.s.-2,10700000000000e+001) - 4,66726406888099e-002*max(0; P2O5-5,60000000000000e+000)*max(0; Al2O3tot-1,94200000000000e+001) 

Liebenerite = 2,03286741394077e+001 - 2,20546683344668e+000*max(0; Al2O3a.s.-5,25000000000000e+000) + 3,93288316358741e+000*max(0; 5,25000000000000e+000-Al2O3a.s.) + 3,39990994704830e-001*max(0; Al2O3tot-1,74900000000000e+001) - 1,14816831563100e+000*max(0; 1,74900000000000e+001-Al2O3tot) - 6,13528573921174e-001*max(0; Al2O3a.s.-1,62000000000000e+001) - 7,73821500297047e-002*max(0; 1,74900000000000e+001-Al2O3tot)*max(0; 1,39700000000000e+001-Al2O3a.s.) + 2,51810149355756e+000*max(0; Al2O3a.s.-1,45900000000000e+001) + 2,73920363158483e-001*max(0; 1,74900000000000e+001-Al2O3tot)*max(0; Al2O3a.s.-1,11600000000000e+001) - 1,57185491802857e+000*max(0; Al2O3tot-5,85000000000000e+000)*max(0; 5,25000000000000e+000-Al2O3a.s.) + 8,64187126667725e-001*max(0; Al2O3tot-4,12000000000000e+000)*max(0; 5,25000000000000e+000-Al2O3a.s.) - 1,72246216630184e-001*max(0; 4,80000000000000e+000-P2O5) - 1,11314924609596e-001*max(0; P2O5-2,66100000000000e+001)*max(0; 5,25000000000000e+000-Al2O3a.s.) - 4,33213354149239e-002*max(0; 2,66100000000000e+001-P2O5)*max(0; 5,25000000000000e+000-Al2O3a.s.) 

Nepheline = 2,07972058943778e+001 + 2,77441017438439e+000*max(0; Al2O3a.s.-5,25000000000000e+000) - 2,42338053734545e+000*max(0; 5,25000000000000e+000-Al2O3a.s.) - 4,70375317216047e-001*max(0; P2O5-1,99900000000000e+001) + 8,27931899474399e-002*max(0; 1,99900000000000e+001-P2O5) + 1,49076764276335e-001*max(0; Al2O3tot-2,38200000000000e+001)*max(0; Al2O3a.s.-5,25000000000000e+000) - 2,28515253469367e-002*max(0; 2,38200000000000e+001-Al2O3tot)*max(0; Al2O3a.s.-5,25000000000000e+000) - 2,00978383804135e-001*max(0; 1,99900000000000e+001-P2O5)*max(0; Al2O3tot-2,38200000000000e+001) - 1,14702517583953e+000*max(0; P2O5-1,99900000000000e+001)*max(0; Al2O3a.s.-9,34000000000000e+000) + 1,14342293604984e+000*max(0; P2O5-1,99900000000000e+001)*max(0; Al2O3tot-1,10600000000000e+001) + 3,22526125838381e-001*max(0; P2O5-1,99900000000000e+001)*max(0; Al2O3tot-8,86000000000000e+000) 


PREDICTOR SET 3

Pyroxenes = 1,85793688780772e+001 + 1,23224885680891e+000*max(0; P2O5-1,03800000000000e+001) + 2,92303002972457e+000*max(0; 1,03800000000000e+001-P2O5) - 1,55096216647701e-001*max(0; 1,03800000000000e+001-P2O5)*max(0; Al2O3tot-1,26100000000000e+001) - 3,63920167916074e-001*max(0; 1,03800000000000e+001-P2O5)*max(0; 1,26100000000000e+001-Al2O3tot) + 1,65569423174571e+000*max(0; Al2O3tot-2,10000000000000e+001) - 7,15068720106035e-001*max(0; 2,10000000000000e+001-Al2O3tot) - 1,61942013289642e+000*max(0; P2O5-1,39400000000000e+001) - 1,20187681671343e-001*max(0; P2O5-1,03800000000000e+001)*max(0; Al2O3tot-9,56000000000000e+000) - 1,62913522954343e+000*max(0; Al2O3tot-1,11700000000000e+001) - 5,64804510076588e-002*max(0; P2O5-1,03800000000000e+001)*max(0; Al2O3tot-4,33000000000000e+000) + 8,90321811398982e-002*max(0; P2O5-6,16000000000000e+000)*max(0; Al2O3tot-1,11700000000000e+001) 

Titanite = 2,19269300936201e+000 - 2,66558329067304e+000*max(0; P2O5-6,02000000000000e+000) - 9,02422198993650e-001*max(0; 6,02000000000000e+000-P2O5) - 3,18090866284020e+000*max(0; Al2O3tot-1,63800000000000e+001) + 3,99175333939201e+000*max(0; 1,63800000000000e+001-Al2O3tot) - 5,09432148047784e-001*max(0; 6,02000000000000e+000-P2O5)*max(0; 1,67800000000000e+001-Al2O3tot) + 1,78474131257782e+000*max(0; P2O5-1,30900000000000e+001) - 2,20304556962693e-001*max(0; P2O5-8,89000000000000e+000)*max(0; 1,63800000000000e+001-Al2O3tot) + 2,38197330825778e-001*max(0; P2O5-1,58700000000000e+001)*max(0; 1,63800000000000e+001-Al2O3tot) + 2,39667191608865e+000*max(0; Al2O3tot-1,13800000000000e+001) + 1,80821484812582e-001*max(0; P2O5-6,02000000000000e+000)*max(0; Al2O3tot-4,33000000000000e+000) - 1,22481316326417e-001*max(0; P2O5-2,18000000000000e+000)*max(0; Al2O3tot-1,13800000000000e+001) - 1,12220525945998e-001*max(0; P2O5-1,30900000000000e+001)*max(0; Al2O3tot-5,33000000000000e+000) 

Magnetite = 5,53898180731228e+000 + 2,90214154494561e+000*max(0; 9,56000000000000e+000-Al2O3tot) - 6,61188933433447e-002*max(0; P2O5-1,80000000000000e-001)*max(0; 9,56000000000000e+000-Al2O3tot) - 4,83476768390559e-001*max(0; P2O5-1,46000000000000e+001) + 1,68063546459175e-001*max(0; 1,46000000000000e+001-P2O5) + 7,24186322447764e-002*max(0; 1,46000000000000e+001-P2O5)*max(0; Al2O3tot-1,78300000000000e+001) - 1,16883515681773e+000*max(0; Al2O3tot-1,22600000000000e+001) + 7,27004137548909e-002*max(0; P2O5-5,30000000000000e-001)*max(0; Al2O3tot-1,47800000000000e+001) 

Feldspar = 5,77331778934221e+000 - 7,40654878639132e-001*max(0; P2O5-4,20000000000000e+000) - 4,19569350861946e+000*max(0; 4,20000000000000e+000-P2O5)*max(0; Al2O3tot-2,08100000000000e+001) + 1,65807612994648e+000*max(0; 4,20000000000000e+000-P2O5)*max(0; Al2O3tot-2,41400000000000e+001) + 5,57818846915958e+000*max(0; 4,20000000000000e+000-P2O5)*max(0; Al2O3tot-1,98700000000000e+001) - 9,48412298587542e+000*max(0; Al2O3tot-1,94200000000000e+001) - 1,49164672540685e-001*max(0; 1,94200000000000e+001-Al2O3tot) + 8,19960184396996e-001*max(0; P2O5-8,89000000000000e+000) + 3,90699175609148e+000*max(0; P2O5-1,54000000000000e+000)*max(0; Al2O3tot-1,94200000000000e+001) - 2,58130331192878e+000*max(0; P2O5-3,19000000000000e+000)*max(0; Al2O3tot-1,94200000000000e+001) - 1,57214223267411e+000*max(0; P2O5-5,60000000000000e+000)*max(0; Al2O3tot-1,94200000000000e+001) + 5,14264208788530e-001*max(0; 4,20000000000000e+000-P2O5)*max(0; Al2O3tot-1,55800000000000e+001) 

Ilmenite = 4,85431802525300e-001 - 2,62276874687672e-002*max(0; P2O5-4,20000000000000e+000) - 8,15169214892223e-002*max(0; 4,20000000000000e+000-P2O5) + 1,04706610057950e-003*max(0; P2O5-4,20000000000000e+000)*max(0; 1,42600000000000e+001-Al2O3tot) - 1,24853631517063e+000*max(0; Al2O3tot-2,34000000000000e+001) + 2,76305575560305e-001*max(0; Al2O3tot-2,20300000000000e+001) + 9,82171733446534e-001*max(0; Al2O3tot-2,38200000000000e+001) - 2,59371890129395e-002*max(0; P2O5-2,18000000000000e+000)*max(0; Al2O3tot-1,55600000000000e+001) + 2,68864618949695e-002*max(0; P2O5-4,20000000000000e+000)*max(0; Al2O3tot-1,60000000000000e+001) 

Mica = -2,67854404405492e-001 - 3,87048308858437e-001*max(0; P2O5-1,79200000000000e+001) + 1,07035539544287e-001*max(0; 1,79200000000000e+001-P2O5) - 4,91852767316762e-003*max(0; 1,79200000000000e+001-P2O5)*max(0; Al2O3tot-1,17500000000000e+001) + 1,78419827672742e-001*max(0; P2O5-7,83000000000000e+000) + 1,62332609430251e-001*max(0; P2O5-2,16300000000000e+001) - 1,54394392660605e-002*max(0; P2O5-7,83000000000000e+000)*max(0; Al2O3tot-9,56000000000000e+000) 

Amphiboles = 6,72707835124656e-002 + 2,16352126635042e-001*max(0; 4,50000000000000e+000-P2O5) - 5,49693172829044e-002*max(0; Al2O3tot-1,08500000000000e+001) + 1,72081895986020e-002*max(0; P2O5-7,50000000000000e-001)*max(0; Al2O3tot-1,08500000000000e+001) - 1,95528456761291e-002*max(0; P2O5-4,50000000000000e+000)*max(0; Al2O3tot-1,17500000000000e+001) - 1,63747163120622e-002*max(0; P2O5-1,46000000000000e+001)*max(0; Al2O3tot-1,08500000000000e+001) 

Lamprophyllite = 3,80570751380394e-002 + 8,57570796732335e-002*max(0; Al2O3tot-1,94200000000000e+001) - 4,31569965409557e-002*max(0; P2O5-1,54000000000000e+000)*max(0; Al2O3tot-1,94200000000000e+001) - 5,20844873089048e-002*max(0; 1,54000000000000e+000-P2O5)*max(0; Al2O3tot-1,94200000000000e+001) + 4,35969505798219e-002*max(0; P2O5-3,69000000000000e+000)*max(0; Al2O3tot-1,94200000000000e+001) 

Liebenerite = 2,37996819577417e-001 + 2,64368513969310e-001*max(0; P2O5-1,85200000000000e+001) - 1,40663370752565e+000*max(0; P2O5-1,85200000000000e+001)*max(0; Al2O3tot-7,87000000000000e+000) - 1,35271291495598e+000*max(0; P2O5-2,72000000000000e+001) + 1,13276381735512e+000*max(0; P2O5-2,90200000000000e+001) + 7,76857695166770e-001*max(0; P2O5-1,85200000000000e+001)*max(0; Al2O3tot-8,86000000000000e+000) + 6,28152583942292e-001*max(0; P2O5-1,85200000000000e+001)*max(0; Al2O3tot-7,06000000000000e+000) - 1,88790168666898e+001*max(0; P2O5-2,90200000000000e+001)*max(0; Al2O3tot-7,52000000000000e+000) 

Nepheline = 3,76309318685215e+001 + 2,45817703241286e+000*max(0; Al2O3tot-1,25000000000000e+001) - 2,44267165850166e+000*max(0; 1,25000000000000e+001-Al2O3tot) - 2,19564613543614e-001*max(0; P2O5-1,20500000000000e+001) - 3,43113241081584e-001*max(0; 1,70000000000000e+000-P2O5)*max(0; Al2O3tot-1,25000000000000e+001) + 5,38748996217151e-001*max(0; Al2O3tot-1,87800000000000e+001) - 1,59639444071640e+001*max(0; P2O5-1,41100000000000e+001)*max(0; Al2O3tot-1,87800000000000e+001) - 8,03047642531979e-001*max(0; 1,20500000000000e+001-P2O5)*max(0; Al2O3tot-2,42000000000000e+001) + 5,21390118687644e+000*max(0; Al2O3tot-2,34000000000000e+001) - 2,87007580532299e-001*max(0; P2O5-2,16300000000000e+001) + 6,20764397032765e-002*max(0; P2O5-5,42000000000000e+000)*max(0; Al2O3tot-1,25000000000000e+001) 

PREDICTOR SET 4

Pyroxenes = 1,99600705414814e+000 - 1,60328555962192e+000*max(0; P2O5-1,04300000000000e+001) + 3,00907348223232e+000*max(0; 1,04300000000000e+001-P2O5) - 2,39432717199901e-001*max(0; 1,04300000000000e+001-P2O5)*max(0; Al2O3tot-1,34200000000000e+001) - 1,94986654482586e-001*max(0; 1,04300000000000e+001-P2O5)*max(0; 1,34200000000000e+001-Al2O3tot) - 1,78757025795631e-001*max(0; 1,04300000000000e+001-P2O5)*max(0; TiO2-3,03000000000000e+000) - 6,41157306742814e-001*max(0; 1,04300000000000e+001-P2O5)*max(0; 3,03000000000000e+000-TiO2) + 5,52005956976274e-001*max(0; 2,03600000000000e+001-Al2O3tot) + 2,10887749608217e-001*max(0; 2,03600000000000e+001-Al2O3tot)*max(0; TiO2-1,23500000000000e+001) + 1,28789897864151e-001*max(0; 2,03600000000000e+001-Al2O3tot)*max(0; 1,23500000000000e+001-TiO2) + 1,39747257114566e+000*max(0; TiO2-8,00000000000000e+000) + 7,51940123799671e-001*max(0; 8,00000000000000e+000-TiO2) + 2,01686870908123e-001*max(0; 1,04300000000000e+001-P2O5)*max(0; Al2O3tot-1,84400000000000e+001) - 4,45521123190513e+000*max(0; TiO2-1,21600000000000e+001) - 2,84857926189770e-001*max(0; P2O5-6,02000000000000e+000)*max(0; TiO2-8,00000000000000e+000) - 6,62814232566715e-001*max(0; Al2O3tot-2,03600000000000e+001)*max(0; TiO2-1,30000000000000e+000) 

Titanite = 1,64714810547575e+001 + 2,75486009052772e+000*max(0; TiO2-6,35000000000000e+000) - 2,49633343110856e+000*max(0; 6,35000000000000e+000-TiO2) - 6,04809142154947e-001*max(0; 6,11000000000000e+000-Al2O3tot)*max(0; TiO2-6,35000000000000e+000) + 4,77173659152273e+000*max(0; TiO2-1,21600000000000e+001) + 7,34978764471487e-001*max(0; P2O5-4,88000000000000e+000)*max(0; TiO2-6,35000000000000e+000) - 1,85136859204099e-001*max(0; 4,88000000000000e+000-P2O5)*max(0; TiO2-6,35000000000000e+000) - 2,31737945664248e+000*max(0; P2O5-4,20000000000000e+000)*max(0; TiO2-1,21600000000000e+001) + 2,34809019584371e+000*max(0; P2O5-6,02000000000000e+000)*max(0; TiO2-1,21600000000000e+001) - 2,74104754537090e-001*max(0; 2,11200000000000e+001-Al2O3tot) + 2,64291836720842e-001*max(0; P2O5-1,99800000000000e+001) - 1,11402886031612e-001*max(0; 1,99800000000000e+001-P2O5) - 6,29636784462664e-002*max(0; 2,11200000000000e+001-Al2O3tot)*max(0; TiO2-3,03000000000000e+000) - 6,61026331821277e-001*max(0; P2O5-6,49000000000000e+000)*max(0; TiO2-6,35000000000000e+000) 

Magnetite = -5,41327845227320e+000 - 1,56886208810242e+000*max(0; TiO2-1,21600000000000e+001) + 1,39533003407154e+000*max(0; 1,21600000000000e+001-TiO2) - 6,78207869331872e-001*max(0; Al2O3tot-6,87000000000000e+000) + 1,59060334780957e+001*max(0; 6,87000000000000e+000-Al2O3tot) - 5,21594956098437e-001*max(0; P2O5-2,10000000000000e-001)*max(0; 6,87000000000000e+000-Al2O3tot) + 2,98085421258197e-001*max(0; Al2O3tot-6,87000000000000e+000)*max(0; TiO2-6,16000000000000e+000) + 9,53269275294845e-002*max(0; Al2O3tot-6,87000000000000e+000)*max(0; 6,16000000000000e+000-TiO2) + 2,66892724177736e+000*max(0; P2O5-3,14900000000000e+001) + 6,35824394115438e-001*max(0; 3,14900000000000e+001-P2O5) - 2,06825005181911e-001*max(0; 3,14900000000000e+001-P2O5)*max(0; 6,16000000000000e+000-TiO2) - 6,90949728119588e-001*max(0; 6,87000000000000e+000-Al2O3tot)*max(0; TiO2-1,21600000000000e+001) - 6,19480836992865e-001*max(0; P2O5-1,57900000000000e+001) - 2,33936274123110e-001*max(0; Al2O3tot-6,87000000000000e+000)*max(0; TiO2-1,94000000000000e+000) + 5,11187229406820e-001*max(0; Al2O3tot-1,54800000000000e+001) 

Feldspar = 4,00798301393288e+000 - 4,66006959610130e-001*max(0; P2O5-6,99000000000000e+000) - 7,47182969571945e-001*max(0; 6,99000000000000e+000-P2O5)*max(0; TiO2-2,55000000000000e+000) + 2,61271074553471e+000*max(0; 6,99000000000000e+000-P2O5)*max(0; 2,55000000000000e+000-TiO2) - 4,32982327405082e+000*max(0; Al2O3tot-2,03600000000000e+001) - 1,66480900652872e-001*max(0; 2,03600000000000e+001-Al2O3tot) + 4,13663045658497e-001*max(0; P2O5-1,27000000000000e+000)*max(0; Al2O3tot-2,03600000000000e+001) + 3,01453152135688e+000*max(0; 1,27000000000000e+000-P2O5)*max(0; Al2O3tot-2,03600000000000e+001) + 1,10510352779812e-001*max(0; 2,03600000000000e+001-Al2O3tot)*max(0; 7,83000000000000e+000-TiO2) + 5,32067993446860e-001*max(0; 6,99000000000000e+000-P2O5)*max(0; Al2O3tot-1,42000000000000e+001) + 8,93033872641222e-001*max(0; 6,99000000000000e+000-P2O5)*max(0; TiO2-4,52000000000000e+000) + 8,00452769620685e-001*max(0; 6,99000000000000e+000-P2O5)*max(0; Al2O3tot-2,37700000000000e+001) + 1,89277963473601e+000*max(0; Al2O3tot-2,03600000000000e+001)*max(0; TiO2-1,79000000000000e+000) - 6,57263042227081e-001*max(0; 6,99000000000000e+000-P2O5)*max(0; Al2O3tot-1,76500000000000e+001) 

Ilmenite = 5,52943711693958e-001 - 1,81936069089194e-001*max(0; 5,55000000000000e+000-TiO2) + 1,07750627688316e-001*max(0; Al2O3tot-1,98200000000000e+001) - 1,81887128419309e-002*max(0; Al2O3tot-6,11000000000000e+000)*max(0; TiO2-5,55000000000000e+000) + 4,18224989436112e-003*max(0; P2O5-7,50000000000000e-001)*max(0; 5,55000000000000e+000-TiO2) - 1,03132660847586e-003*max(0; P2O5-1,16800000000000e+001)*max(0; 1,98200000000000e+001-Al2O3tot) - 2,86540077576730e-002*max(0; Al2O3tot-2,27000000000000e+001)*max(0; 5,55000000000000e+000-TiO2) - 2,36392205258323e-001*max(0; Al2O3tot-1,60900000000000e+001)*max(0; TiO2-5,55000000000000e+000) + 2,59173123025620e-001*max(0; Al2O3tot-1,73400000000000e+001)*max(0; TiO2-5,55000000000000e+000) + 3,72129439178932e-002*max(0; Al2O3tot-1,06000000000000e+001)*max(0; TiO2-5,55000000000000e+000) 

Mica = 1,01435145840543e+000 - 2,68453710591515e-002*max(0; Al2O3tot-1,12400000000000e+001)*max(0; TiO2-4,95000000000000e+000) - 1,33066443319080e-001*max(0; TiO2-8,00000000000000e+000) - 2,06707738683099e-001*max(0; Al2O3tot-1,80500000000000e+001) + 4,84730016595327e-002*max(0; 1,80500000000000e+001-Al2O3tot) - 3,19199378795772e-002*max(0; P2O5-2,10000000000000e-001)*max(0; 4,95000000000000e+000-TiO2) + 3,34557240293628e-002*max(0; P2O5-1,16800000000000e+001)*max(0; 4,95000000000000e+000-TiO2) + 1,42359051179350e-002*max(0; Al2O3tot-4,12000000000000e+000)*max(0; 4,95000000000000e+000-TiO2) 

Amphiboles = 4,91050698450940e-001 - 2,25295991266264e-001*max(0; TiO2-3,09000000000000e+000) - 3,38584065184038e-001*max(0; 3,09000000000000e+000-TiO2) + 2,13663340430435e-001*max(0; TiO2-4,52000000000000e+000) - 5,20875935949816e-002*max(0; Al2O3tot-1,47800000000000e+001) + 2,67234779372180e-002*max(0; Al2O3tot-9,78000000000000e+000)*max(0; 3,09000000000000e+000-TiO2) + 3,49221848480385e-002*max(0; P2O5-1,76000000000000e+001)*max(0; 3,09000000000000e+000-TiO2) - 3,09016291107540e-002*max(0; P2O5-1,39700000000000e+001) + 1,83344746315658e-002*max(0; 1,65000000000000e+000-P2O5)*max(0; Al2O3tot-1,47800000000000e+001) + 1,98992059304901e-002*max(0; Al2O3tot-1,69300000000000e+001)*max(0; TiO2-3,09000000000000e+000) - 2,56204840864181e-002*max(0; P2O5-2,76000000000000e+001)*max(0; 3,09000000000000e+000-TiO2) 

Lamprophyllite = 4,68955279931927e-002 - 1,49859164302164e-001*max(0; Al2O3tot-2,37600000000000e+001) + 1,82498798304125e-002*max(0; 5,97000000000000e+000-P2O5)*max(0; Al2O3tot-2,06000000000000e+001) 

Liebenerite = 1,91152738729964e-001 - 1,76398794643613e+000*max(0; Al2O3tot-1,22100000000000e+001)*max(0; TiO2-4,14000000000000e+000) + 9,13556027483919e-001*max(0; Al2O3tot-1,22100000000000e+001)*max(0; TiO2-3,72000000000000e+000) + 1,43818203150663e+000*max(0; Al2O3tot-1,22100000000000e+001)*max(0; TiO2-4,88000000000000e+000) - 6,83106675934250e-001*max(0; Al2O3tot-1,22100000000000e+001)*max(0; TiO2-5,67000000000000e+000) 

Nepheline = 3,69086071964792e+001 + 2,68637518507412e+000*max(0; Al2O3tot-1,19400000000000e+001) - 2,50716777419784e+000*max(0; 1,19400000000000e+001-Al2O3tot) - 2,97730335982433e-001*max(0; P2O5-1,15300000000000e+001) - 1,46632548386324e-001*max(0; 1,15300000000000e+001-P2O5) - 7,49548914968461e-001*max(0; 1,15300000000000e+001-P2O5)*max(0; 2,55000000000000e+000-TiO2) + 4,75899866184497e-001*max(0; Al2O3tot-1,19400000000000e+001)*max(0; 1,60000000000000e+000-TiO2) - 1,71504119379348e+000*max(0; 1,15300000000000e+001-P2O5)*max(0; Al2O3tot-2,37700000000000e+001) + 1,45738031696619e+001*max(0; Al2O3tot-2,33600000000000e+001) - 1,24117936703646e+001*max(0; Al2O3tot-2,23400000000000e+001)*max(0; TiO2-3,05000000000000e+000) 

PREDICTOR SET 5

Pyroxenes = 1,37573480713405e+001 - 2,01502983450679e-001*max(0; P2O5-1,04300000000000e+001) + 1,13217508698324e+000*max(0; 1,04300000000000e+001-P2O5) - 1,14984805092500e-001*max(0; 1,04300000000000e+001-P2O5)*max(0; TiO2-3,64000000000000e+000) - 4,21555100884631e-001*max(0; 1,04300000000000e+001-P2O5)*max(0; 3,64000000000000e+000-TiO2) - 2,43166008783797e+000*max(0; 3,47000000000000e+000-TiO2) - 1,06679069725449e-001*max(0; P2O5-5,10000000000000e+000)*max(0; TiO2-3,47000000000000e+000) 

Titanite = 1,00722088968034e+001 + 2,50219803772921e+000*max(0; TiO2-6,35000000000000e+000) - 1,57532839016504e+000*max(0; 6,35000000000000e+000-TiO2) + 3,50818646873922e-001*max(0; P2O5-4,88000000000000e+000)*max(0; TiO2-6,35000000000000e+000) - 4,33391038983164e-001*max(0; 4,88000000000000e+000-P2O5)*max(0; TiO2-6,35000000000000e+000) + 3,32563673030442e-002*max(0; 1,64600000000000e+001-P2O5)*max(0; TiO2-1,11000000000000e+000) + 3,53973808388859e-001*max(0; 1,64600000000000e+001-P2O5)*max(0; TiO2-1,12000000000000e+001) + 2,92862604191785e+000*max(0; P2O5-7,69000000000000e+000)*max(0; TiO2-6,35000000000000e+000) - 1,82171395062739e+000*max(0; P2O5-8,05000000000000e+000)*max(0; TiO2-6,35000000000000e+000) - 3,77041697633735e+000*max(0; TiO2-9,80000000000000e+000) - 1,44145643093479e+000*max(0; P2O5-7,00000000000000e+000)*max(0; TiO2-6,35000000000000e+000) + 5,43875670745833e-001*max(0; P2O5-6,02000000000000e+000)*max(0; TiO2-9,80000000000000e+000) 

Magnetite = 1,14566522244771e+001 - 2,31321819174479e+000*max(0; TiO2-1,21600000000000e+001) + 9,30592428822164e-002*max(0; P2O5-1,51000000000000e+001)*max(0; 1,21600000000000e+001-TiO2) - 1,18729799669304e-001*max(0; 1,51000000000000e+001-P2O5)*max(0; 1,21600000000000e+001-TiO2) - 1,13481039665846e+000*max(0; P2O5-5,97000000000000e+000) + 1,26619005238608e+000*max(0; 5,97000000000000e+000-P2O5) - 3,54844209373379e-001*max(0; 5,97000000000000e+000-P2O5)*max(0; TiO2-2,27000000000000e+000) + 1,09077001418771e+000*max(0; 5,97000000000000e+000-P2O5)*max(0; TiO2-5,13000000000000e+000) + 1,43147105858317e-001*max(0; P2O5-5,97000000000000e+000)*max(0; TiO2-7,00000000000000e-001) - 1,34035381622348e+000*max(0; P2O5-7,65000000000000e+000)*max(0; TiO2-1,21600000000000e+001) + 1,64037424578580e+000*max(0; P2O5-4,20000000000000e+000)*max(0; TiO2-1,21600000000000e+001) - 1,49614481513516e+000*max(0; P2O5-6,02000000000000e+000)*max(0; TiO2-1,21600000000000e+001) - 9,13603641427950e-001*max(0; TiO2-5,98000000000000e+000) 

Feldspar = 2,25915610670882e+001 + 4,04364265184053e-001*max(0; 6,99000000000000e+000-P2O5) + 2,19765192577249e+000*max(0; 6,99000000000000e+000-P2O5)*max(0; 2,55000000000000e+000-TiO2) + 3,24748010684157e+000*max(0; TiO2-9,80000000000000e+000) - 2,32099545728755e+000*max(0; 9,80000000000000e+000-TiO2) - 3,06545633867448e+000*max(0; TiO2-2,50000000000000e+000) - 1,65260426330734e-001*max(0; P2O5-6,99000000000000e+000)*max(0; TiO2-8,40000000000000e-001) + 1,91228236818761e-001*max(0; P2O5-7,00000000000000e+000)*max(0; TiO2-2,50000000000000e+000) 

Ilmenite = 4,77086335731859e-001 - 9,91578378232689e-002*max(0; 5,55000000000000e+000-TiO2) - 3,94364001271411e-002*max(0; P2O5-6,05000000000000e+000)*max(0; TiO2-5,55000000000000e+000) - 4,88415048591982e-002*max(0; P2O5-1,29000000000000e+001)*max(0; TiO2-3,60000000000000e+000) + 2,62951703645329e-002*max(0; P2O5-7,00000000000000e+000)*max(0; TiO2-3,60000000000000e+000) 

Mica = 1,15092556981681e+000 - 1,95745100585320e-001*max(0; 4,95000000000000e+000-TiO2) - 6,25867230597530e-002*max(0; TiO2-3,09000000000000e+000) + 1,05956701000431e-001*max(0; P2O5-9,33000000000000e+000)*max(0; TiO2-3,09000000000000e+000) - 1,27028629484890e-001*max(0; P2O5-1,29000000000000e+001)*max(0; TiO2-3,09000000000000e+000) 

Amphiboles = 5,00658380373188e-001 - 1,74657148265648e-001*max(0; TiO2-3,09000000000000e+000) + 1,38858713331626e-001*max(0; TiO2-4,52000000000000e+000) + 6,84726060975766e-002*max(0; P2O5-1,25200000000000e+001) - 2,94798487432139e-002*max(0; 1,25200000000000e+001-P2O5) - 3,90904502245824e-002*max(0; P2O5-1,25200000000000e+001)*max(0; TiO2-3,10000000000000e-001) - 1,96203537057267e-002*max(0; P2O5-7,50000000000000e-001)*max(0; 3,09000000000000e+000-TiO2) + 4,66642859167529e-003*max(0; 1,25200000000000e+001-P2O5)*max(0; TiO2-2,55000000000000e+000) + 4,96640707155433e-002*max(0; P2O5-1,29000000000000e+001)*max(0; TiO2-3,09000000000000e+000) 

Lamprophyllite = 3,90467981532274e-002 + 6,91096213956002e-003*max(0; 8,21000000000000e+000-P2O5)*max(0; 5,13000000000000e+000-TiO2) 

Liebenerite = const

Nepheline = 4,98903083851675e+001 - 1,78579594111200e+000*max(0; P2O5-5,97000000000000e+000) + 7,28959558664067e-001*max(0; 5,97000000000000e+000-P2O5) - 1,83315121348871e+000*max(0; TiO2-3,83000000000000e+000) + 7,51781674918450e+000*max(0; 3,83000000000000e+000-TiO2) - 2,73283054032902e+000*max(0; 2,27000000000000e+000-TiO2)*max(0; 5,97000000000000e+000-P2O5) - 1,41648253677305e-001*max(0; 3,83000000000000e+000-TiO2)*max(0; P2O5-2,91000000000000e+000) 

PREDICTOR SET 6

Pyroxenes = 1,03465314136135e+001 - 3,32467463497928e-001*max(0; P2O5-1,03800000000000e+001) + 9,60019730600001e-001*max(0; 1,03800000000000e+001-P2O5) 

Titanite = 1,39439327174532e+001 - 5,83646151888880e-001*max(0; P2O5-6,02000000000000e+000) - 1,68011445597041e+000*max(0; 6,02000000000000e+000-P2O5) 

Magnetite = 5,04803220254300e+000 - 1,79736635865309e-001*max(0; P2O5-7,83000000000000e+000) - 5,24336862432474e-001*max(0; 7,83000000000000e+000-P2O5) 

Feldspar = 2,32442901292424e+000 + 2,79015229160943e+000*max(0; 4,20000000000000e+000-P2O5) 

Ilmenite = 3,05934571408844e-001 - 1,12359400112433e-002*max(0; P2O5-4,20000000000000e+000) 

Mica = 7,39353287235826e-001 - 3,48638252460496e-002*max(0; P2O5-1,79200000000000e+001) 

Amphiboles = 1,04079587345557e-001 + 7,03020512574779e-002*max(0; 4,50000000000000e+000-P2O5) 

Lamprophyllite = 3,51592987659010e-002 + 1,67365498159254e-002*max(0; 6,89000000000000e+000-P2O5) 

Liebenerite = 2,53069025364060e-001 - 2,91984626312585e+000*max(0; P2O5-2,78400000000000e+001) + 1,45861137583946e+000*max(0; P2O5-2,55500000000000e+001) + 1,52021650421125e+000*max(0; P2O5-2,99300000000000e+001) 

Nepheline = 7,42132207606405e-001 - 2,96811520883133e+000*max(0; P2O5-2,25800000000000e+001) + 2,68004225564894e+000*max(0; 2,25800000000000e+001-P2O5) + 3,12622403240593e+000*max(0; P2O5-6,89000000000000e+000) - 2,08062849991967e+000*max(0; P2O5-1,30900000000000e+001)
__________________________________________________________________

APATITE CHEMISTRY

PREDICTOR SET 1

SrO_Ap = 3,18326593203396e+000 + 1,48155929782162e-001*max(0; 1,58500000000000e+001-P2O5) - 3,40717172403517e-002*max(0; P2O5-1,58500000000000e+001)*max(0; Al2O3tot -8,23000000000000e+000) + 1,68328190201864e-002*max(0; P2O5-1,58500000000000e+001)*max(0; 8,23000000000000e+000-Al2O3tot ) - 9,32287134421655e-002*max(0; P2O5-1,58500000000000e+001)*max(0; 2,25000000000000e+000-TiO2 ) + 2,71308168909350e-002*max(0; 1,58500000000000e+001-P2O5)*max(0; Al2O3a.s. -1,55200000000000e+001) - 4,48923374584758e-001*max(0; Al2O3tot -1,84900000000000e+001) + 1,84340105046143e-001*max(0; 1,84900000000000e+001-Al2O3tot ) - 2,22805718583488e-001*max(0; 1,32600000000000e+001-Al2O3a.s. ) + 2,29553318934178e-002*max(0; 1,32600000000000e+001-Al2O3a.s. )*max(0; 6,76000000000000e+000-TiO2 ) 

REE2O3_Ap = 7,42156119069053e-001 - 2,13280229975585e-002*max(0; TiO2 -3,84000000000000e+000) + 1,32836203126015e-002*max(0; 1,36900000000000e+001-Al2O3a.s. )*max(0; 3,84000000000000e+000-TiO2 ) + 6,41328060270322e-002*max(0; 1,88700000000000e+001-Al2O3tot ) + 2,58364821259233e-002*max(0; 1,99800000000000e+001-P2O5) + 1,57206548022199e-002*max(0; 1,88700000000000e+001-Al2O3tot )*max(0; Al2O3a.s. -1,36900000000000e+001) - 1,05974498931026e-002*max(0; P2O5-1,63000000000000e+001)*max(0; 3,84000000000000e+000-TiO2 ) - 3,01675137303344e-002*max(0; 1,91000000000000e+001-Al2O3a.s. ) 

F_Ap = 3,16869348197735e+000 - 2,30553057785136e-002*max(0; 6,73000000000000e+000-P2O5) + 3,32318066218890e-002*max(0; Al2O3a.s. -1,90300000000000e+001)*max(0; 3,64000000000000e+000-TiO2 ) 

PREDICTOR SET 2

SrO_Ap = 4,66066167083972e+000 + 1,30159459059367e-001*max(0; 1,41100000000000e+001-P2O5) - 1,53653653290806e-001*max(0; Al2O3tot -1,32300000000000e+001) + 3,33611200016084e-001*max(0; 1,32300000000000e+001-Al2O3tot ) - 9,01377240267108e-003*max(0; 2,05000000000000e+001-P2O5)*max(0; 1,32300000000000e+001-Al2O3tot ) + 2,53560573925279e-002*max(0; 1,41100000000000e+001-P2O5)*max(0; Al2O3a.s. -1,46300000000000e+001) - 1,64207189655525e-001*max(0; Al2O3a.s. -1,36900000000000e+001) - 2,28022614517948e-001*max(0; 1,36900000000000e+001-Al2O3a.s. ) - 2,70287123673226e-002*max(0; P2O5-1,41100000000000e+001)*max(0; Al2O3a.s. -3,88000000000000e+000) + 3,80787745400050e-002*max(0; P2O5-3,18400000000000e+001)*max(0; 1,32300000000000e+001-Al2O3tot ) - 2,77424935294324e-002*max(0; P2O5-2,47100000000000e+001)*max(0; 1,36900000000000e+001-Al2O3a.s. ) 

REE2O3_Ap = 8,97468099577601e-001 - 1,72227803449374e-002*max(0; P2O5-1,43600000000000e+001) + 4,61029182657127e-002*max(0; 1,43600000000000e+001-P2O5) + 2,63280048464988e-002*max(0; 1,90300000000000e+001-Al2O3tot ) + 3,83456335321089e-003*max(0; 1,43600000000000e+001-P2O5)*max(0; Al2O3a.s. -1,59000000000000e+001) - 5,09418303765697e-003*max(0; 1,43600000000000e+001-P2O5)*max(0; 1,59000000000000e+001-Al2O3a.s. ) + 1,28809358552074e-001*max(0; Al2O3tot -1,90300000000000e+001)*max(0; 1,90200000000000e+001-Al2O3a.s. ) - 5,70225648307951e-003*max(0; 1,43600000000000e+001-P2O5)*max(0; Al2O3tot -1,26000000000000e+001) - 8,92024520843542e-003*max(0; P2O5-1,43600000000000e+001)*max(0; Al2O3a.s. -1,13100000000000e+001) + 4,99091967485507e-003*max(0; 1,43600000000000e+001-P2O5)*max(0; Al2O3tot -2,02700000000000e+001) 

F_Ap = 3,17035418955309e+000 + 2,97533788953501e-002*max(0; 6,30000000000000e+000-Al2O3a.s. ) + 2,49033422699595e-003*max(0; Al2O3tot -2,03800000000000e+001)*max(0; Al2O3a.s. -6,30000000000000e+000) + 9,23969476927279e-003*max(0; P2O5-1,58500000000000e+001)*max(0; Al2O3tot -1,16600000000000e+001) - 6,66416660944073e-004*max(0; 1,58500000000000e+001-P2O5)*max(0; Al2O3tot -1,16600000000000e+001) 

PREDICTOR SET 3

SrO_Ap = 4,68286810005480e+000 + 8,90058325562477e-002*max(0; 1,41100000000000e+001-P2O5) - 2,63616193315496e-001*max(0; Al2O3tot -1,32300000000000e+001) - 8,84947416012931e-003*max(0; P2O5-2,05000000000000e+001)*max(0; 1,32300000000000e+001-Al2O3tot ) + 2,12261041355095e-002*max(0; 1,41100000000000e+001-P2O5)*max(0; Al2O3tot -1,38500000000000e+001) - 3,22356880488942e-002*max(0; P2O5-1,41100000000000e+001)*max(0; Al2O3tot -5,24000000000000e+000) + 7,82336350848068e-002*max(0; P2O5-3,18400000000000e+001)*max(0; 1,32300000000000e+001-Al2O3tot ) - 5,14657170481204e-001*max(0; P2O5-3,02200000000000e+001) 

REE2O3_Ap = 1,17303193067928e+000 + 1,91423421035672e-002*max(0; 1,43600000000000e+001-P2O5) - 3,07800518115322e-003*max(0; 1,43600000000000e+001-P2O5)*max(0; 1,26000000000000e+001-Al2O3tot ) + 3,29625114123884e-003*max(0; 1,43600000000000e+001-P2O5)*max(0; Al2O3tot -1,82000000000000e+001) - 3,89911062921642e-003*max(0; P2O5-1,43600000000000e+001)*max(0; Al2O3tot -5,24000000000000e+000) - 3,08929770513206e-002*max(0; Al2O3tot -9,83000000000000e+000) - 1,30769679913864e-003*max(0; P2O5-2,25300000000000e+001)*max(0; 1,90300000000000e+001-Al2O3tot ) 

F_Ap = 3,24291438821569e+000 - 4,07824543450528e-003*max(0; 3,10300000000000e+001-P2O5) 

PREDICTOR SET 4 

SrO_Ap = 3,05341151254745e+000 + 1,80519265308727e-001*max(0; 1,58500000000000e+001-P2O5) - 7,60997668950119e-001*max(0; 2,56000000000000e+000-TiO2 ) - 1,06733902431408e-001*max(0; TiO2 -7,65000000000000e+000) - 9,16445055258871e-001*max(0; 2,56000000000000e+000-TiO2 )*max(0; Al2O3tot -1,60000000000000e+001) + 1,18051728074930e-001*max(0; 1,92000000000000e+001-Al2O3tot ) + 6,99831140205650e-001*max(0; 2,56000000000000e+000-TiO2 )*max(0; Al2O3tot -1,39900000000000e+001) 

REE2O3_Ap = 8,53832601732755e-001 - 2,45578373059096e-002*max(0; TiO2 -3,84000000000000e+000) - 1,88840368176731e-002*max(0; 3,84000000000000e+000-TiO2 )*max(0; P2O5-1,63000000000000e+001) - 1,24039395374812e-002*max(0; 3,84000000000000e+000-TiO2 )*max(0; 1,63000000000000e+001-P2O5) + 6,08855664078675e-002*max(0; P2O5-1,99800000000000e+001) + 2,22354776447657e-002*max(0; 1,99800000000000e+001-P2O5) + 3,49569160226107e-002*max(0; Al2O3tot -1,78700000000000e+001) + 2,96988152943591e-002*max(0; 1,78700000000000e+001-Al2O3tot ) + 6,33397827767399e-002*max(0; TiO2 -3,84000000000000e+000)*max(0; Al2O3tot -1,54300000000000e+001) - 6,42639200799300e-002*max(0; TiO2 -3,10000000000000e+000)*max(0; Al2O3tot -1,60000000000000e+001) - 1,81430982355659e-002*max(0; TiO2 -1,27000000000000e+000)*max(0; P2O5-1,99800000000000e+001) 

F_Ap = 3,13136181205684e+000 - 5,37370913352586e-001*max(0; P2O5-6,73000000000000e+000)*max(0; Al2O3tot -2,02500000000000e+001) + 3,06529486995704e-004*max(0; P2O5-6,73000000000000e+000)*max(0; 2,02500000000000e+001-Al2O3tot ) + 3,93477792873378e-002*max(0; P2O5-4,50000000000000e+000)*max(0; Al2O3tot -1,92000000000000e+001) 

PREDICTOR SET 5

SrO_Ap = 3,02267526161809e+000 + 1,56721059003622e-001*max(0; 1,58500000000000e+001-P2O5) + 2,48275895138451e-001*max(0; TiO2 -2,56000000000000e+000) - 1,23859324882355e+000*max(0; 2,56000000000000e+000-TiO2 ) + 1,46509372908804e-001*max(0; 2,56000000000000e+000-TiO2 )*max(0; 2,01400000000000e+001-P2O5) + 1,07425414177008e-001*max(0; P2O5-7,55000000000000e+000) - 2,60806206323758e-002*max(0; TiO2 -6,07000000000000e+000)*max(0; 1,58500000000000e+001-P2O5) - 4,94693706920399e-002*max(0; TiO2 -3,84000000000000e+000)*max(0; P2O5-7,55000000000000e+000) 

REE2O3_Ap = 9,32430394468456e-001 - 7,32575139143851e-002*max(0; 3,84000000000000e+000-TiO2 ) + 1,64534998091674e-002*max(0; 1,99800000000000e+001-P2O5) + 1,22825063650150e-002*max(0; P2O5-6,35000000000000e+000) 

F_Ap = 3,13211317595649e+000 + 5,14866843295362e-003*max(0; P2O5-1,06500000000000e+001) 

PREDICTOR SET 6

SrO_Ap = 3,94421474167148e+000 + 1,35341179611765e-001*max(0; 1,41100000000000e+001-P2O5) - 3,52013314943247e-002*max(0; P2O5-9,01000000000000e+000) 

REE2O3_Ap = 9,78371502619550e-001 + 1,85181243284679e-002*max(0; 1,43600000000000e+001-P2O5) 

F_Ap = 3,24291438821569e+000 - 4,07824543450528e-003*max(0; 3,10300000000000e+001-P2O5) 

__________________________________________________________________

NEPHELINE CHEMISTRY

PREDICTOR SET 1

Ga2O3 = 3,23480093554807e-003 - 7,27862914537400e-004*max(0; 1,31300000000000e+001-Al2O3tot ) + 1,52652177180060e-003*max(0; 1,26000000000000e+001-Al2O3a.s. ) - 6,08298984659713e-005*max(0; 2,01400000000000e+001-P2O5)*max(0; 1,26000000000000e+001-Al2O3a.s. ) + 1,73222672023750e-003*max(0; Al2O3tot -1,12400000000000e+001)*max(0; 1,26000000000000e+001-Al2O3a.s. ) - 9,75090101513345e-004*max(0; P2O5-2,05000000000000e+001) + 2,35246773047411e-004*max(0; 2,05000000000000e+001-P2O5) - 3,55917192796028e-005*max(0; 1,06800000000000e+001-P2O5)*max(0; Al2O3tot -1,31300000000000e+001) + 1,36489895677293e-004*max(0; P2O5-1,38500000000000e+001)*max(0; 3,50000000000000e+000-TiO2 ) + 1,51715602824934e-004*max(0; 

Rb2O = 7,26450406643304e-002 - 2,47989282509891e-004*max(0; Al2O3a.s. -9,30000000000000e+000)*max(0; TiO2 -3,10000000000000e+000) - 1,12380208149462e-004*max(0; 1,56400000000000e+001-Al2O3tot )*max(0; TiO2 -3,10000000000000e+000) - 6,74618023687263e-003*max(0; Al2O3a.s. -3,88000000000000e+000) + 6,60954808268316e-003*max(0; Al2O3tot -1,29000000000000e+001) - 6,91371580762714e-003*max(0; 1,29000000000000e+001-Al2O3tot ) 

Al2O3 = 3,25744156830650e+001 - 7,30603376270848e-003*max(0; 2,01400000000000e+001-P2O5)*max(0; 1,67300000000000e+001-Al2O3tot ) - 1,16954867938482e-001*max(0; P2O5-8,82000000000000e+000)*max(0; Al2O3tot -1,67300000000000e+001) - 4,25217656974322e-002*max(0; P2O5-2,01400000000000e+001) 

PREDICTOR SET 2

Ga2O3 = 7,17046477631539e-003 - 1,79442157038621e-004*max(0; Al2O3a.s. -7,72000000000000e+000) - 9,98064225063532e-005*max(0; P2O5-1,58000000000000e+001)

Rb2O = -2,27111005701599e-002 - 7,23964769565761e-003*max(0; Al2O3a.s. -7,66000000000000e+000) + 1,28554528223149e-002*max(0; 7,66000000000000e+000-Al2O3a.s. ) + 7,42697770207564e-003*max(0; Al2O3tot -3,59000000000000e+000) - 3,44980280459612e-003*max(0; P2O5-2,69700000000000e+001)*max(0; 7,66000000000000e+000-Al2O3a.s. ) - 3,20435188977369e-004*max(0; 2,69700000000000e+001-P2O5)*max(0; 7,66000000000000e+000-Al2O3a.s. ) + 4,01406361636142e-003*max(0; P2O5-2,69700000000000e+001) + 5,24945028064524e-003*max(0; P2O5-2,69700000000000e+001)*max(0; 5,97000000000000e+000-Al2O3tot ) 

Al2O3 = 3,25744156830650e+001 - 7,30603376270848e-003*max(0; 2,01400000000000e+001-P2O5)*max(0; 1,67300000000000e+001-Al2O3tot ) - 1,16954867938482e-001*max(0; P2O5-8,82000000000000e+000)*max(0; Al2O3tot -1,67300000000000e+001) - 4,25217656974322e-002*max(0; P2O5-2,01400000000000e+001) 

PREDICTOR SET 3

Ga2O3 = 7,14777869470773e-003 - 1,70192119969755e-004*max(0; Al2O3tot -8,44000000000000e+000) - 9,90289676164788e-005*max(0; P2O5-1,58000000000000e+001) 

Rb2O = 1,52658119969349e-002 + 1,09947254754510e-003*max(0; 9,83000000000000e+000-Al2O3tot ) 

Al2O3 = 3,25744156830650e+001 - 7,30603376270848e-003*max(0; 2,01400000000000e+001-P2O5)*max(0; 1,67300000000000e+001-Al2O3tot ) - 1,16954867938482e-001*max(0; P2O5-8,82000000000000e+000)*max(0; Al2O3tot -1,67300000000000e+001) - 4,25217656974322e-002*max(0; P2O5-2,01400000000000e+001) 

PREDICTOR SET 4

GGa2O3 = 5,90447585206294e-003 + 1,68334083664638e-004*max(0; P2O5-9,67000000000000e+000)*max(0; TiO2 -2,45000000000000e+000) - 6,01843266768657e-004*max(0; P2O5-9,67000000000000e+000)*max(0; TiO2 -4,69000000000000e+000) 

Rb2O = 1,52658119969349e-002 + 1,09947254754510e-003*max(0; 9,83000000000000e+000-Al2O3tot ) 

Al2O3 = 3,22320211344822e+001 + 4,99750107084132e-002*max(0; 9,35000000000000e+000-P2O5) 

PREDICTOR SET 5

Ga2O3 = 5,90447585206294e-003 + 1,68334083664638e-004*max(0; P2O5-9,67000000000000e+000)*max(0; TiO2 -2,45000000000000e+000) - 6,01843266768657e-004*max(0; P2O5-9,67000000000000e+000)*max(0; TiO2 -4,69000000000000e+000) 

Rb2O N/A 

Al2O3 = 3,22320211344822e+001 + 4,99750107084132e-002*max(0; 9,35000000000000e+000-P2O5) 

PREDICTOR SET 6

Ga2O3 N/A

Rb2O N/A

Al2O3 = 3,22320211344822e+001 + 4,99750107084132e-002*max(0; 9,35000000000000e+000-P2O5) 

__________________________________________________________________

TITANITE CHEMISTRY

PREDICTOR SET 1

Nb2O5 = 3,10322018763220e-001 - 4,00058324575972e-003*max(0; P2O5-1,63000000000000e+001) + 9,73913711549571e-003*max(0; 4,69000000000000e+000-TiO2 ) 

PREDICTOR SET 2

Nb2O5 = 3,23303534058384e-001 - 1,99708492586214e-002*max(0; 6,33000000000000e+000-Al2O3a.s. ) + 3,52857026542676e-002*max(0; P2O5-2,16500000000000e+001) - 1,51264048756545e-002*max(0; P2O5-2,64800000000000e+001)*max(0; Al2O3tot -2,38000000000000e+000) - 5,21372585357699e-003*max(0; P2O5-2,16500000000000e+001)*max(0; 7,06000000000000e+000-Al2O3a.s. ) - 2,34462523647404e+000*max(0; P2O5-2,64800000000000e+001)*max(0; Al2O3tot -7,00000000000000e+000) 

PREDICTOR SET 3

Nb2O5 = 3,13462341453422e-001 - 1,25873363751412e-002*max(0; P2O5-2,64800000000000e+001) + 2,15835875255003e-003*max(0; P2O5-7,55000000000000e+000) 

PREDICTOR SET 4

Nb2O5 = 3,13462341453422e-001 - 1,25873363751412e-002*max(0; P2O5-2,64800000000000e+001) + 2,15835875255003e-003*max(0; P2O5-7,55000000000000e+000) 

PREDICTOR SET 5

Nb2O5 = 3,06194388902375e-001 + 1,16773349294909e-002*max(0; 4,69000000000000e+000-TiO2 ) - 1,17127491598702e-003*max(0; 4,69000000000000e+000-TiO2 )*max(0; P2O5-1,63000000000000e+001) 

PREDICTOR SET 6

Nb2O5 = 3,13462341453422e-001 - 1,25873363751412e-002*max(0; P2O5-2,64800000000000e+001) + 2,15835875255003e-003*max(0; P2O5-7,55000000000000e+000) 

__________________________________________________________________

MAGNETITE CHEMISTRY

PREDICTOR SET 1

Fe tot = 5,92999925232495e+001 + 4,77034921175912e-001*max(0; Al2O3a.s. -1,39700000000000e+001)*max(0; 3,50000000000000e+000-TiO2 ) + 2,94014405886421e-001*max(0; P2O5-1,29400000000000e+001)*max(0; Al2O3tot -1,06600000000000e+001) + 1,10929556368844e-001*max(0; P2O5-1,29400000000000e+001)*max(0; 1,06600000000000e+001-Al2O3tot ) - 3,39528058982578e-001*max(0; Al2O3a.s. -9,66000000000000e+000) - 7,97406289128011e-002*max(0; P2O5-1,29400000000000e+001)*max(0; 1,39700000000000e+001-Al2O3a.s. ) - 3,20254655016755e-001*max(0; P2O5-1,29400000000000e+001)*max(0; Al2O3a.s. -1,02100000000000e+001) 

PREDICTOR SET 2 N/A

PREDICTOR SET 3 N/A

PREDICTOR SET 4 N/A

Fe = 5,71908540298608e+001 - 2,41759379654962e-001*max(0; P2O5-1,29400000000000e+001) + 2,39857370145226e-001*max(0; TiO2 -3,50000000000000e+000) + 1,33464090587159e+000*max(0; 3,50000000000000e+000-TiO2 ) + 1,33338919192005e-001*max(0; P2O5-1,29400000000000e+001)*max(0; TiO2 -2,63000000000000e+000) 

PREDICTOR SET 5

Fe = 5,71908540298608e+001 - 2,41759379654962e-001*max(0; P2O5-1,29400000000000e+001) + 2,39857370145226e-001*max(0; TiO2 -3,50000000000000e+000) + 1,33464090587159e+000*max(0; 3,50000000000000e+000-TiO2 ) + 1,33338919192005e-001*max(0; P2O5-1,29400000000000e+001)*max(0; TiO2 -2,63000000000000e+000) 

PREDICTOR SET 6 N/A
